# Supplementary material for: The European Food Regulatory Environment Index: a tool to monitor progress in implementing food environment policies
Source: Eur J Public Health. 2021 Dec 21;32(2):261–6. doi: 10.1093/eurpub/ckab106 (PMC8975533; doi:10.1093/eurpub/ckab106)
Supplement: ckab106_Supplementary_Data [file ckab106_supplementary_data.zip]

Archive with 3 entries (2 files):
- ckab106-suppl_data/
- ckab106-suppl_data/ejph-2020-10-om-1243-File003.docx
- ckab106-suppl_data/ejph-2020-10-om-1243-File004.xlsx
