# Supplementary material for: The European Food Regulatory Environment Index: a tool to monitor progress in implementing food environment policies
Source: Eur J Public Health. 2021 Dec 21;32(2):261–6. doi: 10.1093/eurpub/ckab106 (PMC8975533; doi:10.1093/eurpub/ckab106)
Supplement: ckab106_Supplementary_Data [file ckab106_supplementary_data.zip › ckab106-suppl_data/ejph-2020-10-om-1243-File004.xlsx]

## Sheet: Proposed ranking
A	B						C	D	E	F	G	H	I
Subcomponent	Variable					Infrastructure or Policy component	Original scoring in the Mozzaffarian AHA	Revised/expanded scoring according to Level of Evidence for Population Level Interventions classification criteria	Justification	References	Weighting assigned in WHO ranking	Weighting assigned in Swinburn et al. (Forthcoming)	Comments in Swinburn et al.
Policies, Strategies and Plans Relevant to Nutrition	Are there national nutrition policies, strategies or action plans or other policies and plans (e.g. health sector plans, social protection plan,					Infrastructure - Leadership	Not mentioned	IC (new)	Based on the evidence for alcohol	http://jech.bmj.com/content/72/1/54.long	9	1	"The indicators within the infrastructure support component domains get assigned a weight of 1" Page 10
	food security strategies) which focus on healthy diets?												"The indicators within the infrastructure support component domains get assigned a weight of 1" Page 11
													"The indicators within the infrastructure support component domains get assigned a weight of 1" Page 12
Coordination Mechanisms for Nutrition	Are there established coordination mechanisms for nutrition?					Infrastructure - Platforms for interaction	Not mentioned	IC (new)	Based on the evidence for alcohol	http://jech.bmj.com/content/72/1/54.long	9	1	"The indicators within the infrastructure support component domains get assigned a weight of 1" Page 13
													"The indicators within the infrastructure support component domains get assigned a weight of 1" Page 14
Actions related to Maternal Infant and Young Child Nutrition	Is growth monitoring and promotion for children less than 5 years of age being implemented?					Infrastructure - Monitoring	Not mentioned	IC (new)			9	1	"The indicators within the infrastructure support component domains get assigned a weight of 1" Page 15
	Is breastfeeding promotion and counselling being implemented?					Policy - Food Promotion	Not mentioned	IA (new)	Based on "The Code" and WHO Guidelines	http://www.who.int/nutrition/publications/guidelines/breastfeeding-facilities-maternity-newborn/en/	9	5
	Is the Baby Friendly Initiative being Implemented?					Policy - Food Promotion	Not mentioned	IA (new)	Based on "The Code" and WHO Guidelines	http://www.who.int/nutrition/publications/guidelines/breastfeeding-facilities-maternity-newborn/en/	9	5
	Is complementary feeding counselling or education being implemented?					Policy - Food Promotion	Not mentioned	IA (new)	Based on "The Code" and WHO Guiding Principles	http://www.who.int/maternal_child_adolescent/documents/9241593431/en/	9	5
Marketing of food and non-alcoholic beverages	Are measures to regulate or guide marketing of food and non-alcoholic beverages to children being implemented?					Policy - Food Promotion	IB	-			8	3.75
	Are the mandatory or voluntary measures set forth in any legislation, regulation or guidelines?					Policy - Food Promotion	IB	-			8	3.75
	Do the measures clearly define the age of the children to which the measures apply?					Policy - Food Promotion	IB	-			8	3.75
	Do the measures clearly define what is considered "marketing to children"?					Policy - Food Promotion	IB	-			8	3.75
	Do the measures clearly define the marketing techniques covered for each communication channel, setting or context?					Policy - Food Promotion	IB	-			8	3.75
	Do the measures clearly define which foods and beverages are covered ?					Policy - Food Promotion	IB	-			8	3.75
School Health and Nutrition	Are school health and nutrition policies, programmes or related standards being implemented?					Policy - Food Provision	IIbA	IIaA (revised)	Subsequent systematic literature reviews have demonstrated that school food policies can have a positive influence on eating environments, eating behaviours and weight-related outcomes. This indicates that the weight of evidence favours efficacy/usefulness. This evidence is derived from well-designed quasi experimental studies	https://jamanetwork.com/journals/jamapediatrics/article-abstract/1815479?redirect=true AND http://onlinelibrary.wiley.com/doi/10.1111/obr.12224/full	6	2.6
	Are all children in the target schools eligible to participate in the school fruit and vegetable scheme?					Policy - Food Provision	IIaA	-			6	2.6
	Are all children in the targeted schools eligible to participate in the school milk scheme?					Policy - Food Provision	III	-			0	Not mentioned - Attibute 1
								-
Dietary Guidelines	Are there national dietary guidelines?					Policy - Food Composition	Not mentioned	IIaC	This is the classification that the AHA gives to guidelines on Physical activity. See page 43 and Table 8		4	1
	Do the nutrient based dietary guidelines exist for different target groups?					Policy - Food Composition	IIaC	-			4	1
	Do the food-based dietary guidelines exist for different target groups?					Policy - Food Composition	IIaC	-			4	1
Reformulation of foods and beverages	Are there measures to reformulate foods and beverages which are high in saturated fatty acids, trans fattty acids, sugars or salt?					Policy - Food Composition	IB	-			8	1.9
	Are the reformulation measures to reduce the content of saturated fatty acids mandatory or voluntary?					Policy - Food Composition	IB	-			8	1.9
	Have specific reformulation targets been set to reduce the content of saturated fatty acids?					Policy - Food Composition	IB	-			8	1.9
	Are the reformulation measures to reduce the content of trans fatty acids mandatory or voluntary?					Policy - Food Composition	IB	-			8	1.9
	Are the reformulation measures to reduce the content of sugars mandatory or voluntary?					Policy - Food Composition	IB	-			8	1.9
	Have specific reformulation targets been set to reduce the content of salt/sodium?					Policy - Food Composition	IB	-			8	1.9
								-
Elimination of Trans Fatty Acids	Is a specific measure to ban or virtually eliminate industrial trans fatty acids being implemented?					Policy - Food Composition	IB	-			8	1.9
	Is there a measure to ban or virtually eliminate industrial trans fatty acids mandatory or voluntary					Policy - Food Composition	IB	-			8	1.9
	Is the measure to ban or virtually eliminate industrial fatty acids set forth in any regulation, legislation or guidelines?					Policy - Food Composition	IB	-			8	1.9
	Does the measure to ban or virtually eliminate industrial trans fatty acids apply to all foods or meals?					Policy - Food Composition	IB	-			8	1.9
Nutrition Labelling	Are there any actions being taken to regulate or guide the implementation of nutrition labelling on pre-packaged foods?					Policy - Food Labelling	IIbA	-			3	2.5
Nutrient Declaration	Is nutrient declaration mandatory?					Policy - Food Labelling	IIIB	-			0	1.20
Front of Pack Labelling	Is front of pack labelling mandatory or voluntary on pre-packaged foods and beverages?					Policy - Food Labelling	IIaB	-			5	2.5
	Is a nutrient profile model used to implement the front of pack labelling systems?					Policy - Food Labelling	Not mentioned	IC (new)	There is general agreement that nutrient profiling is beneficial, useful and effective, but the evidence is largely consensus of experts and case studies	https://www.cambridge.org/core/journals/public-health-nutrition/article/developing-nutrient-profile-models-a-systematic-approach/87EF8D993E9A7A2BE910DBFFAD753805	7	2.5
	Is there a national scheme for consumer friendly front of package labelling (using words, symbols and/colours)?					Policy - Food Labelling	Not mentioned	IIaA (new)	Findings of systematic reviews suggest that front of package nutrition labelling is an effective approach to empowering consumers in choosing healthier products. Interpretative labels, such as traffic light labels, appear to be more effective.	http://onlinelibrary.wiley.com/wol1/doi/10.1111/obr.12364/full	6	2.5
						Policy - Food Labelling
Menu Labelling	Is menu labelling mandatory or voluntary?					Policy - Food Labelling	IIbA				3	1.20
						Policy - Food Labelling
Nutrition and Health Claims	Are measures to regulate or guide nutrition or health being implemented?					Policy - Food Labelling	Not mentioned	IIaC (new)	Systematic reviews indicate that health-related claims have a substantial effect on dietary choices. Adoption of nutrient profiling rules to guide their use would also improve the nutritional quality of foods eligible to bear claims. However, there is limited policy evidence looking at the effect of such a policy in real-world settings.	https://www.ncbi.nlm.nih.gov/pmc/articles/PMC5505045/ AND https://www.ncbi.nlm.nih.gov/pmc/articles/PMC5153454/	5	1
	Do the nutrition health claims follow the upper level conditions specified in the Codex guidelines for making claims that the product is "low" in or "free"					Policy - Food Labelling	Not mentioned	IIaC (new)	As above		5	1.5
	from energy, total fat, saturated fatty acids, cholesterol, sugars and sodium?					Policy - Food Labelling
	Do the nutrition health claims follow the upper level conditions specified in the Codex guidelines for making claims that the product is "low" in or "free"					Policy - Food Labelling	Not mentioned	IIaC (new)	As above		5	1.5
	in protein, vitamins and minerals and dietary fiber?					Policy - Food Labelling
Fiscal policies for healthy Diet	Are fiscal policies implemented to reduce consumption of unhealthy foods and beverages or to encourage consumption of healthier foods and beverages?					Policy - Food Prices
Taxation	Is taxation of different products categories set forth in any legislation, regulation or guidelines?					Policy - Food Prices	IIaB	IA (revised)	Taxes and subsidies are likely to be an effective intervention to improve consumption patterns associated with obesity and chronic disease, with evidence showing a consistent effect on consumption across a range of tax rates emerging. If the primary policy goal of a health tax is to reduce consumption of unhealthy products, then evidence supports the implementation of taxes that increase the pric…	https://academic.oup.com/nutritionreviews/article-abstract/72/9/551/1859025 AND https://www.ncbi.nlm.nih.gov/pmc/articles/PMC5477308/	9	3.75
Control of portion sizes	Are measures to control portion sizes being implemented?					Policy - Food Retail	Not mentioned	IIbA (new)	Reducing the portion size of commonly purchased food and beverages has been identified as a promising approach for reducing obesity and related non-communicable diseases across populations. However, to date, there have been few population-level interventions developed with the aim of addressing portion size. Of those that have been developed, the majority have been at the discretion of food manuf…	https://link.springer.com/article/10.1007/s13668-016-0181-7 AND http://onlinelibrary.wiley.com/doi/10.1111/j.1467-789X.2012.01054.x/full AND http://www.cochrane.org/CD011045/PUBHLTH_portion-package-or-tableware-size-changing-selection-and-consumption-food-alcohol-and-tobacco http://onlinelibrary.wiley.com/doi/10.1111/obr.12200/full AND	3	Not mentioned - Attribute 1
	Are the portion control size measures set forth in any legislation, regulations or guidelines?					Policy - Food Retail	Not mentioned	IIbA (new)	Same as above		3	Not mentioned

## Sheet: Weighing
Level of Evidence	Attributed Weight
IA	9
IB	8
IC	7
IIaA	6
IIaB	5
IIaC	4
IIbA	3
IIbB	2
IIbC	1
III	0

## Sheet: Sheet1
Components of WHO index	Ranking in Food EPI scale	Grading by Mozaffarian
Policies, Strategies and Plans Relevant to Nutrition	-	-
Coordination Mechanisms for Nutrition	-	-
Actions related to Maternal Infant and Young Child Nutrition	-	-
School Health and Nutrition	3 (ban on marketing in schools) 4 (school food policies) 11 (zoning policies)	IA (standards)/IIa A (f+v)/IIa B (marketing)
Dietary Guidelines	-	-
Nutrition Labelling	5	IIa B
Nutrient Declaration	10	IIa B
Front of Pack Labelling	5	IIa B
Menu Labelling	12	IIa B
Nutrition and Health Claims	8	IIa B
Reformulation of foods and beverages	1	IB
Elimination of Trans Fatty Acids	1	IB
Fiscal policies for healthy diets	6 (taxes) 9 (subsidies)	IA(Subsidies)
Taxation	6	IIa B
Marketing of food and non-alcoholic beverages	2	IB
Control of portion sizes	-	-
	1_4	Class I A
http://www.who.int/bulletin/volumes/93/5/BLT-14-145540-table-T1.html	5_8	Class I B
https://www.ncbi.nlm.nih.gov/pubmed/22907934	9_12	Class II a B
